# Supplementary material for: Omicron SARS-CoV-2 Variant Spike Protein Shows an Increased Affinity to the Human ACE2 Receptor: An In Silico Analysis
Source: Pathogens. 2021 Dec 31;11(1):45. doi: 10.3390/pathogens11010045 (PMC8779645; doi:10.3390/pathogens11010045)
Supplement: Supplementary file 1 [file pathogens-11-00045-s001.zip]

Archive with 1 entries (1 files):
- pathogens-1518813-supplementary.pdf
